# Supplementary material for: Fibroblast growth factor receptor inhibition for succinate dehydrogenase-deficient gastrointestinal stromal tumors: a phase 2 trial
Source: Nat Med. 2026 May 26;32(6):2191–200. doi: 10.1038/s41591-026-04376-9 (PMC13279270; doi:10.1038/s41591-026-04376-9)
Supplement: Supplementary file 3 — RECIST response: waterfall. [file 41591_2026_4376_MOESM3_ESM.xlsx]

## Sheet: Responses
Patient ID	max RECIST %	Best Response
1	49.2	PD
10	48.3	PD
6	16.75	SD
21	8.1	SD
16	1.1	SD
9	-2.1	SD
15	-2.9	SD
8	-3.5	SD
18	-4.2	SD
17	-12.5	SD
12	-14.8	SD
13	-20.2	SD
20	-23.1	SD
11	-25.5	SD
4	-30.8	PR
23	-34.5	PR
19	-37.4	PR
3	-37.9	PR
24	-41.2	PR
14	-43.75	PR
22	-54.7	PR
7	-59.38	PR
2	-64	PR
5	-68.07	PR
