# Supplementary material for: Fibroblast growth factor receptor inhibition for succinate dehydrogenase-deficient gastrointestinal stromal tumors: a phase 2 trial
Source: Nat Med. 2026 May 26;32(6):2191–200. doi: 10.1038/s41591-026-04376-9 (PMC13279270; doi:10.1038/s41591-026-04376-9)
Supplement: Supplementary file 4 — Treatment duration: swimmer. [file 41591_2026_4376_MOESM4_ESM.xlsx]

## Sheet: Sorted by Longest Duration
	Date Treatment Started	Date off treatment	Days	Months
MA036-0001	2021-05-07	2024-08-01	1182	38.8598
NY016-006	2021-11-11	2024-08-01	994	32.6791
NCIDTC-0007	2021-12-15	2024-07-16	944	31.0353
FL028-0018	2022-07-27	2024-08-01	736	24.197
OH007-0021	2022-10-25	2024-08-01	646	21.2381
CO070-0022	2022-11-02	2024-08-01	638	20.9751
MA036-0010	2022-03-01	2023-11-07	616	20.2518
PA015-0019	2022-08-10	2024-04-15	614	20.1861
CA043-0025	2023-01-05	2024-08-01	574	18.871
MO011-027	2023-01-18	2024-08-01	561	18.4436
NY016-004	2021-09-07	2023-03-08	547	17.9834
NCIDTC-0035	2023-04-17	2024-08-01	472	15.5176
TX035-0038	2023-08-23	2024-08-01	344	11.3095
MA036-0026	2023-01-17	2023-11-28	315	10.3561
TX035-0031	2023-03-27	2024-01-18	297	9.76428
MI014-0020	2022-08-08	2023-04-03	238	7.82457
NCIDTC-0029	2023-02-15	2023-09-26	223	7.33143
NCIDTC-0024	2022-11-30	2023-04-21	142	4.66844
PA015-0014	2022-05-04	2022-09-12	131	4.3068
MI014-0037	2023-07-25	2023-11-14	112	3.68215
MA036-0012	2022-03-03	2022-05-26	84	2.76161
CA043-0013	2022-03-07	2022-05-02	56	1.84108
MI014-0015	2022-05-05	2022-06-22	48	1.57806
MA036-0003	2021-08-18	2021-09-15	28	0.920538

## Sheet: Data Fig2b
	Date Treatment Started	Date off treatment	Days	Months
1	2022-03-07	2022-05-02	56	1.84108
2	2023-01-05	2024-08-01	574	18.871
3	2022-11-02	2024-08-01	638	20.9751
4	2022-07-27	2024-08-01	736	24.197
5	2021-05-07	2024-08-01	1182	38.8598
6	2021-08-18	2021-09-15	28	0.920538
7	2022-03-01	2023-11-07	616	20.2518
8	2022-03-03	2022-05-26	84	2.76161
9	2023-01-17	2023-11-28	315	10.3561
10	2022-05-05	2022-06-22	48	1.57806
11	2022-08-08	2023-04-03	238	7.82457
12	2023-07-25	2023-11-14	112	3.68215
13	2023-01-18	2024-08-01	561	18.4436
14	2021-12-15	2024-07-16	944	31.0353
15	2022-11-30	2023-04-21	142	4.66844
16	2023-02-15	2023-09-26	223	7.33143
17	2023-04-17	2024-08-01	472	15.5176
18	2021-09-07	2023-03-08	547	17.9834
19	2021-11-11	2024-08-01	994	32.6791
20	2022-10-25	2024-08-01	646	21.2381
21	2022-05-04	2022-09-12	131	4.3068
22	2022-08-10	2024-04-15	614	20.1861
23	2023-03-27	2024-01-18	297	9.76428
24	2023-08-23	2024-08-01	344	11.3095

## Sheet: Data with Graph
	Months
6	0.920538
10	1.57806
1	1.84108
8	2.76161
12	3.68215
21	4.3068
15	4.66844
16	7.33143
11	7.82457
23	9.76428
9	10.3561
24	11.3095
17	15.5176
18	17.9834
13	18.4436
2	18.871
22	20.1861
7	20.2518
3	20.9751
20	21.2381
4	24.197
14	31.0353
19	32.6791
5	38.8598
