# Supplementary material for: Fibroblast growth factor receptor inhibition for succinate dehydrogenase-deficient gastrointestinal stromal tumors: a phase 2 trial
Source: Nat Med. 2026 May 26;32(6):2191–200. doi: 10.1038/s41591-026-04376-9 (PMC13279270; doi:10.1038/s41591-026-04376-9)
Supplement: Supplementary file 5 — Kaplan–Meier analysis of PFS. [file 41591_2026_4376_MOESM5_ESM.csv]

	subjectId	time.pfs	status.pfs	cohort
5	41774	38.95847717	0	B
6	50257	1.972581122	0	B
18	51024	23.3750863	0	B
19	56626	32.74484663	0	B
14	58593	31.06815268	1	B
7	65468	20.38333826	1	B
8	70265	3.813656837	0	B
1	70561	2.038333826	1	B
21	75177	4.273925765	1	B
10	78091	1.742446658	1	B
4	87310	24.36137686	0	B
22	94357	20.25183286	0	B
11	94526	7.298550153	1	B
20	102092	21.36962883	0	B
3	102652	21.13949436	0	B
15	106670	4.701318342	1	B
2	107454	18.93677878	0	B
9	108375	11.17795969	0	B
13	108500	18.47650985	0	B
16	112056	7.364302857	0	B
23	112521	13.44642798	0	B
17	113570	15.74777263	0	B
12	116556	4.635565638	0	B
24	117401	11.37521781	0	B
