# Supplementary material for: Fibroblast growth factor receptor inhibition for succinate dehydrogenase-deficient gastrointestinal stromal tumors: a phase 2 trial
Source: Nat Med. 2026 May 26;32(6):2191–200. doi: 10.1038/s41591-026-04376-9 (PMC13279270; doi:10.1038/s41591-026-04376-9)
Supplement: Supplementary file 6 — Pharmacokinetic exposure response assessment. [file 41591_2026_4376_MOESM6_ESM.xlsx]

## Sheet: 3A
PT_ID	Time	Rogaratinib (ug/L)			Time	N	geomean	geoSD	GEO lower 1SD	GEO upper 1SD
1	C1D15	1410			C1D15	22	2145.25	4.61858	464.481	9907.99
1	C2D1	4600			C2D1	22	1530.21	5.42878	281.87	8307.16
1	C2D15	2150			C2D15	21	2481.81	3.28024	756.596	8140.94
1	C3D1	2120			C3D1	21	1528.74	8.57151	178.351	13103.6
3	C1D15	857
3	C2D1	2240
4	C1D15	297
4	C2D1	2520
4	C2D15	255
4	C3D1	5260
6	C2D1	8570
6	C3D1	7600
7	C1D15	621
7	C2D1	339
7	C2D15	1100
7	C3D1	493
10	C1D15	3610
10	C2D1	5640
10	C2D15	5120
10	C3D1	25
12	C1D15	7390
12	C2D1	9040
12	C2D15	76
12	C3D1	6080
13	C1D15	11200
13	C2D1	4780
13	C2D15	13200
13	C3D1	9470
14	C1D15	7710
14	C2D1	8590
14	C2D15	7790
14	C3D1	4950
15	C1D15	4200
15	C2D1	1910
15	C2D15	3410
19	C1D15	25
19	C2D1	678
19	C2D15	1850
19	C3D1	6640
20	C1D15	3890
20	C2D1	2940
20	C2D15	2000
20	C3D1	1810
21	C1D15	2810
21	C2D1	25
21	C2D15	1850
21	C3D1	2170
22	C1D15	1310
22	C2D1	1240
22	C2D15	1250
22	C3D1	9990
24	C1D15	5950
24	C2D1	5060
24	C2D15	3770
24	C3D1	4160
25	C1D15	9740
25	C2D15	7450
25	C3D1	4460
26	C1D15	8320
26	C2D1	7670
26	C2D15	6750
26	C3D1	25
27	C1D15	4800
27	C2D1	353
27	C2D15	4890
27	C3D1	6880
29	C1D15	869
29	C2D1	2340
29	C2D15	2520
29	C3D1	4280
31	C1D15	159
31	C2D1	2840
31	C2D15	2700
31	C3D1	25
35	C1D15	4390
35	C2D1	455
35	C2D15	9340
35	C3D1	3540
37	C1D15	2320
37	C2D1	601
37	C2D15	1650
37	C3D1	3170
38	C1D15	7800
38	C2D1	25
38	C2D15	2850
38	C3D1	25

## Sheet: 3B
PT_ID	RESPONSE	C1D15 rogaratinib(ug/L)
1	PR	1410
3	SD	857
4	SD	297
6	PR
7	PR	621
10	PR	3610
12	SD	7390
13	PD	11200
14	SD	7710
15	PD	4200
18	PR
19	PR	25
20	SD	3890
21	SD	2810
22	PR	1310
24	SD	5950
25	PR	9740
26	SD	8320
27	SD	4800
29	SD	869
31	PR	159
35	SD	4390
37	SD	2320
38	PR	7800

## Sheet: 3C
PT_ID	Day	PHOS (mg/dL)
1	0	3.4
1	4	3.4
1	18	5.8
1	29	6.2
1	32	5.9
3	0	3.1
3	6	3.6
3	20	6.8
3	34	4.4
4	0	1.9
4	7	1.8
4	21	3.9
6	0	3.2
6	9	2.8
6	24	5.4
7	0	3.2
7	16	5.4
7	28	6.5
10	0	2.9
10	7	2.9
10	21	7.8
10	21	6.5
10	23	5.6
10	28	7.9
10	31	4.3
10	35	5.2
12	0	3.8
12	7	3.8
12	21	9.5
12	25	3.8
12	35	8.5
13	0	3.8
13	17	3.8
13	31	8.7
14	0	3.6
14	8	4.1
15	0	3.8
15	7	3.5
15	21	7.2
15	35	6.5
18	0	3.5
18	8	3.6
18	24	7.3
19	0	3.5
19	5	4.2
19	17	3.4
19	32	5.4
20	0	5.3
20	14	7.7
20	21	8.7
20	29	3
20	35	3.4
21	0	2.6
21	21	8
21	35	2.1
22	0	4.1
22	7	4.1
22	21	5.9
22	35	5.9
22	35	6.1
24	0	3.3
24	14	6.6
24	35	4.6
25	0	3.4
25	15	4.6
25	29	10.8
26	0	2.7
26	7	1.7
26	21	8.5
26	35	5.4
27	0	3.3
27	6	3.2
27	21	5.8
27	35	5
29	0	5.4
29	15	5.9
29	29	6.9
31	0	3.2
31	7	3.5
31	21	8.4
31	35	6.1
35	0	3.9
35	22	7.8
37	0	4
37	16	6.8
37	29	4.4
38	0	4.5
38	17	10.6
38	21	7.9
38	23	9.6
38	30	2

## Sheet: 3D
PT_ID	Day	PHOS (mg/dL)
1	0	3.4
1	4	3.4
1	18	5.8
1	29	6.2
1	32	5.9
1	46	5.3
1	59	5.3
1	73	4.2
1	87	4.8
1	101	5.9
3	0	3.1
3	6	3.6
3	20	6.8
3	34	4.4
4	0	1.9
4	7	1.8
4	21	3.9
4	37	3.9
4	49	3.9
4	63	3.8
4	77	3.5
4	91	3.5
4	105	3.8
6	0	3.2
6	9	2.8
6	24	5.4
6	38	7.5
6	49	5.8
6	65	4.1
6	79	5.6
6	93	4.3
6	106	4.4
7	0	3.2
7	16	5.4
7	28	6.5
7	42	4.3
7	56	6.1
7	72	5.4
7	84	5.8
7	92	2.4
10	0	2.9
10	7	2.9
10	21	7.8
10	21	6.5
10	23	5.6
10	28	7.9
10	31	4.3
10	35	5.2
10	38	7
10	42	2.8
10	44	3.9
10	49	6.5
10	56	8.9
10	58	4.7
10	62	1.5
10	63	1.5
10	69	4.4
10	77	4.8
10	79	4
10	92	4.6
10	105	6.1
12	0	3.8
12	7	3.8
12	21	9.5
12	25	3.8
12	35	8.5
12	39	2.7
12	46	7.8
12	49	2.7
12	56	2.7
12	63	6.6
12	77	8.4
12	81	1.7
12	91	1.3
13	0	3.8
13	17	3.8
13	31	8.7
13	45	4.4
13	56	7.4
13	73	4.1
14	0	3.6
14	8	4.1
14	36	7.7
14	43	2.8
14	56	7.5
14	65	2.3
14	79	6.1
14	94	7.7
14	112	2.5
15	0	3.8
15	7	3.5
15	21	7.2
15	35	6.5
15	49	8.6
15	55	2.1
18	0	3.5
18	8	3.6
18	24	7.3
18	38	5.9
18	51	7.1
18	66	6.9
18	80	7.4
18	93	6.6
18	108	6.7
19	0	3.5
19	5	4.2
19	17	3.4
19	32	5.4
19	47	6.5
19	62	5.6
19	74	5.7
19	89	4.6
19	102	5.9
20	0	5.3
20	14	7.7
20	21	8.7
20	29	3
20	35	3.4
20	42	6
20	49	4.9
20	56	6.5
20	63	7.9
20	66	3.5
20	70	2.6
20	77	4.2
20	84	2.4
20	91	4.7
20	98	6.1
20	105	6.8
20	112	6.9
21	0	2.6
21	21	8
21	35	2.1
21	56	6.9
21	63	7.5
21	77	5.4
21	91	5.9
21	105	6.6
22	0	4.1
22	7	4.1
22	21	5.9
22	35	5.9
22	35	6.1
22	49	6.1
22	63	6.2
22	77	5.1
22	91	6.5
22	105	6.1
24	0	3.3
24	14	6.6
24	35	4.6
24	49	6.3
24	56	5.1
24	70	6.5
24	84	1.8
24	98	4.8
24	112	5.2
25	0	3.4
25	15	4.6
25	29	10.8
25	50	1.8
25	57	5.9
25	64	7.5
25	78	5.4
25	92	7.5
25	106	5.4
26	0	2.7
26	7	1.7
26	21	8.5
26	35	5.4
26	49	5.9
26	55	1.9
26	62	2.2
26	69	2
26	77	6.7
26	91	8.6
26	98	2.2
26	105	5.1
27	0	3.3
27	6	3.2
27	21	5.8
27	35	5
27	49	4.9
27	63	4.6
27	77	4.6
27	91	5
27	105	4.6
29	0	5.4
29	15	5.9
29	29	6.9
29	43	6.3
29	57	7.5
29	71	6.9
29	85	6.7
29	88	6.3
29	99	6.9
31	0	3.2
31	7	3.5
31	21	8.4
31	35	6.1
31	49	6.6
31	80	8.4
31	87	8.1
31	91	9.1
31	98	1.2
31	102	2.8
31	107	6.1
31	112	7.8
35	0	3.9
35	22	7.8
35	36	5.2
35	64	6.4
35	78	6.3
35	92	4.5
35	106	4.8
37	0	4
37	16	6.8
37	29	4.4
37	42	6.2
37	56	6.7
37	70	3.2
37	84	7.3
37	98	4
37	112	4.4
38	0	4.5
38	17	10.6
38	21	7.9
38	23	9.6
38	30	2
38	44	1.8
38	58	1.8
38	63	3.7
38	72	7.8
38	81	7.2
38	86	3.5
38	100	7.4

## Sheet: 3E
PT_ID	Week 3 Phosphate (mg/dL)	C1D15 rogaratinib (ug/L)
1	6.2	1410
3	6.8	857
4	3.9	297
7	6.5	621
10	7.8	3610
12	9.5	7390
13	8.7	11200
14	7.7	7710
15	7.2	4200
19	5.4	25
20	8.7	3890
21	8	2810
22	5.9	1310
24	4.6	5950
25	10.8	9740
26	8.5	8320
27	5.8	4800
29	6.9	869
31	8.4	159
35	7.8	4390
37	4.4	2320
38	7.9	7800

## Sheet: 3F
PT_ID	Week 3 Phosphate (mg/dL)	RESPONSE
1	6.2	PR
3	6.8	SD
4	3.9	SD
6	5.4	PR
7	6.5	PR
10	7.8	PR
12	9.5	SD
13	8.7	PD
14	7.7	SD
15	7.2	PD
18	7.3	PR
19	5.4	PR
20	8.7	SD
21	8	SD
22	5.9	PR
24	4.6	SD
25	10.8	PR
26	8.5	SD
27	5.8	SD
29	6.9	SD
31	8.4	PR
35	7.8	SD
37	4.4	SD
38	7.9	PR
