# Supplementary material for: Fibroblast growth factor receptor inhibition for succinate dehydrogenase-deficient gastrointestinal stromal tumors: a phase 2 trial
Source: Nat Med. 2026 May 26;32(6):2191–200. doi: 10.1038/s41591-026-04376-9 (PMC13279270; doi:10.1038/s41591-026-04376-9)
Supplement: Supplementary file 7 — Treatment-related adverse events. [file 41591_2026_4376_MOESM7_ESM.csv]

	Any.grade	percent.any.grade	Grade.3	percent Grade 3
hyperphosphatasemia	23	96.0%	0	0.0%
alopecia	14	58.0%	0	0.0%
fatigue	13	54.0%	0	0.0%
nausea	13	54.0%	1	4.0%
diarrhea	12	50.0%	2	8.0%
anorexia	10	42.0%	0	0.0%
aspartate aminotransferase increase	10	42.0%	1	4.0%
hypophosphatasemia	10	42.0%	0	0.0%
abdominal pain	9	38.0%	0	0.0%
alanine aminotransferase increase	9	38.0%	1	4.0%
dry mouth	9	38.0%	0	0.0%
vomiting	9	38.0%	1	4.0%
alkaline phosphatase increase	8	33.0%	0	0.0%
anemia	8	33.0%	0	0.0%
constipation	8	33.0%	0	0.0%
dyspnea	8	33.0%	0	0.0%
hyperglycemia	8	33.0%	0	0.0%
hypertension	8	33.0%	3	12.0%
arthralgia	7	29.0%	0	0.0%
hypercalcemia	7	29.0%	0	0.0%
nail changes	7	29.0%	0	0.0%
nail loss	7	29.0%	0	0.0%
sore throat	7	29.0%	0	0.0%
cough	6	25.0%	0	0.0%
dry eye	6	25.0%	0	0.0%
blood lactate dehydrogenase increase	5	21.0%	0	0.0%
chills	5	21.0%	0	0.0%
creatinine increase	5	21.0%	0	0.0%
dizziness	5	21.0%	0	0.0%
dry skin	5	21.0%	0	0.0%
dysgeusia	5	21.0%	0	0.0%
hyponatremia	5	21.0%	1	4.0%
mucositis oral	5	21.0%	0	0.0%
palmar-plantar erythrodysesthesia syndrome	5	21.0%	0	0.0%
back pain	4	17.0%	0	0.0%
epistaxis	4	17.0%	0	0.0%
lymphocyte count decrease	4	17.0%	1	4.0%
memory impairment	4	17.0%	0	0.0%
muscle cramps	4	17.0%	0	0.0%
nail discoloration	4	17.0%	0	0.0%
non-cardiac chest pain	4	17.0%	0	0.0%
weight loss	4	17.0%	0	0.0%
blurred vision	3	12.0%	0	0.0%
covid 19	3	12.0%	0	0.0%
dehydration	3	12.0%	0	0.0%
dyspepsia	3	12.0%	0	0.0%
elevated alt	3	12.0%	0	0.0%
fever	3	12.0%	0	0.0%
flu-like symptoms	3	12.0%	0	0.0%
headache	3	12.0%	0	0.0%
hypokalemia	3	12.0%	0	0.0%
hypomagnesemia	3	12.0%	0	0.0%
investigations	3	12.0%	0	0.0%
nail ridging	3	12.0%	0	0.0%
neutrophil count decrease	3	12.0%	0	0.0%
pain	3	12.0%	0	0.0%
paronychia	3	12.0%	1	4.0%
peripheral sensory neuropathy	3	12.0%	0	0.0%
rhinorrhea	3	12.0%	0	0.0%
white blood cell decrease	3	12.0%	0	0.0%
alt elevation	2	8.0%	0	0.0%
arthritis	2	8.0%	1	4.0%
bone pain	2	8.0%	0	0.0%
chest pain	2	8.0%	0	0.0%
cognitive disturbance	2	8.0%	0	0.0%
constipation intermittent	2	8.0%	0	0.0%
diarrhea intermittent	2	8.0%	0	0.0%
dry eye/eyes	2	8.0%	0	0.0%
elevated ast	2	8.0%	0	0.0%
eye infection	2	8.0%	0	0.0%
floaters	2	8.0%	0	0.0%
gastroesophageal reflux disease	2	8.0%	0	0.0%
gastrointestinal disorders	2	8.0%	0	0.0%
hair color changes	2	8.0%	0	0.0%
hemorrhoids	2	8.0%	0	0.0%
hip pain	2	8.0%	0	0.0%
hyperkalemia	2	8.0%	0	0.0%
hypertension intermittent	2	8.0%	0	0.0%
hypertriglyceridemia	2	8.0%	0	0.0%
hypocalcemia	2	8.0%	0	0.0%
hypoglycemia	2	8.0%	0	0.0%
hypotension	2	8.0%	0	0.0%
insomnia	2	8.0%	0	0.0%
localized edema	2	8.0%	0	0.0%
mucositis	2	8.0%	0	0.0%
myalgias	2	8.0%	0	0.0%
neck pain	2	8.0%	0	0.0%
oral mucositis	2	8.0%	0	0.0%
peripheral motor neuropathy	2	8.0%	0	0.0%
pruritus	2	8.0%	0	0.0%
rash acneiform	2	8.0%	0	0.0%
rash maculo-papular	2	8.0%	0	0.0%
skin and subcutaneous tissue disorders	2	8.0%	0	0.0%
strep throat	2	8.0%	0	0.0%
tinnitus	2	8.0%	0	0.0%
tumor hemorrhage	2	8.0%	2	8.0%
upper respiratory infection	2	8.0%	0	0.0%
urinary tract infection	2	8.0%	0	0.0%
weight gain	2	8.0%	0	0.0%
	1	4.0%	0	0.0%
back pain	1	4.0%	0	0.0%
abdominal pain - cramping intermittent	1	4.0%	0	0.0%
abdominal pain (acute)	1	4.0%	0	0.0%
acneiform	1	4.0%	0	0.0%
acneiform rash	1	4.0%	0	0.0%
alkaline phosphatase	1	4.0%	0	0.0%
allergic rhinitis	1	4.0%	0	0.0%
amnesia (mental fogginess)	1	4.0%	0	0.0%
ankle injury	1	4.0%	0	0.0%
ankle swelling	1	4.0%	0	0.0%
anxiety	1	4.0%	0	0.0%
arthralgia (elbow pain and plantar fascitis)	1	4.0%	0	0.0%
ast elevation	1	4.0%	0	0.0%
atelectasis	1	4.0%	0	0.0%
autoimmune disorder - erythema nodosum	1	4.0%	0	0.0%
bilater leg pain	1	4.0%	0	0.0%
bilateral age-related cataracts	1	4.0%	0	0.0%
bilateral eye discomfort	1	4.0%	0	0.0%
bilateral le edema	1	4.0%	0	0.0%
bilateral leg pain	1	4.0%	1	4.0%
bilateral sholder/proximal humerus pain	1	4.0%	0	0.0%
bloating	1	4.0%	0	0.0%
bloating / early satiety	1	4.0%	0	0.0%
blood and lymphatic system disorders	1	4.0%	0	0.0%
blood bilirubin increase	1	4.0%	0	0.0%
blood in stool	1	4.0%	0	0.0%
bloodshot eye/eyes	1	4.0%	0	0.0%
blurred eye vision	1	4.0%	0	0.0%
blurred vision intermittent	1	4.0%	0	0.0%
bone pain (bilateral shin pain)	1	4.0%	0	0.0%
bone pain intermittent pain of ribs)	1	4.0%	0	0.0%
bradycardia	1	4.0%	0	0.0%
bruising	1	4.0%	0	0.0%
bug bites	1	4.0%	0	0.0%
chest pressure	1	4.0%	0	0.0%
chills intermittent	1	4.0%	0	0.0%
cholesterol high	1	4.0%	0	0.0%
choroidal folds	1	4.0%	0	0.0%
cold sore	1	4.0%	0	0.0%
cold symptoms	1	4.0%	0	0.0%
concentration impairment	1	4.0%	0	0.0%
corneal ulcer	1	4.0%	1	4.0%
creatinine increase (v5.0)	1	4.0%	0	0.0%
cystitis	1	4.0%	0	0.0%
decrease wbc	1	4.0%	0	0.0%
depressed mood	1	4.0%	0	0.0%
depression	1	4.0%	0	0.0%
depth perception changes	1	4.0%	0	0.0%
diplopia	1	4.0%	0	0.0%
dry nasal passages	1	4.0%	0	0.0%
dry skin to hands and feet	1	4.0%	0	0.0%
dry skin-hands	1	4.0%	0	0.0%
dysguesia, intermittent	1	4.0%	0	0.0%
dyspareunia	1	4.0%	0	0.0%
dyspenia	1	4.0%	0	0.0%
dysphagia	1	4.0%	0	0.0%
ear pain	1	4.0%	0	0.0%
edema (trunk)	1	4.0%	0	0.0%
edema limbs( rt middle finger edema)	1	4.0%	0	0.0%
elevated ldh	1	4.0%	0	0.0%
elevated serum creatinine	1	4.0%	0	0.0%
elevated total bilirubin	1	4.0%	0	0.0%
erectile dysfunction	1	4.0%	0	0.0%
erythema of hands	1	4.0%	0	0.0%
esophagitis	1	4.0%	0	0.0%
eye pain	1	4.0%	0	0.0%
eye redness	1	4.0%	0	0.0%
facial pain	1	4.0%	0	0.0%
fall	1	4.0%	0	0.0%
fatigue intermittent	1	4.0%	0	0.0%
feet and hand sensitivity	1	4.0%	0	0.0%
flank pain	1	4.0%	0	0.0%
flu	1	4.0%	0	0.0%
flu-like symptoms (documented + covid pcr)	1	4.0%	0	0.0%
folliculitis intermittent	1	4.0%	0	0.0%
gastro disorders	1	4.0%	0	0.0%
gastrointestinal disorders -other- blood in stool	1	4.0%	0	0.0%
general disorders and administration site conditions	1	4.0%	0	0.0%
gerd intermittent	1	4.0%	0	0.0%
hair color change	1	4.0%	0	0.0%
hair loss	1	4.0%	0	0.0%
hair texture abnormal	1	4.0%	0	0.0%
hair thinning	1	4.0%	0	0.0%
hand foot syndrome	1	4.0%	0	0.0%
headache intermittent	1	4.0%	0	0.0%
headaches	1	4.0%	0	0.0%
hematuria	1	4.0%	0	0.0%
hemorrhoidal hemorrhage	1	4.0%	0	0.0%
herpes simplex reactivation	1	4.0%	0	0.0%
high calcium	1	4.0%	0	0.0%
hip stiffness, achilles stiffness, pain in joints	1	4.0%	0	0.0%
hot flashes	1	4.0%	0	0.0%
hyperhidrosis	1	4.0%	0	0.0%
hyperphosphotemia	1	4.0%	0	0.0%
hypertrichosis	1	4.0%	0	0.0%
hypoalbuminemia	1	4.0%	0	0.0%
increase thirst	1	4.0%	0	0.0%
infection	1	4.0%	0	0.0%
intermittent elevated ast	1	4.0%	0	0.0%
irregular menstruation	1	4.0%	0	0.0%
joint aches	1	4.0%	0	0.0%
joint clicking	1	4.0%	0	0.0%
laceration left middle finger	1	4.0%	0	0.0%
ldh increase	1	4.0%	0	0.0%
left shoulder pain	1	4.0%	0	0.0%
libido decrease	1	4.0%	0	0.0%
light sensitivity	1	4.0%	0	0.0%
lip sensitivity	1	4.0%	0	0.0%
localized edema (ankles)	1	4.0%	0	0.0%
localized edema (right wrist)	1	4.0%	0	0.0%
lt middle finger injury	1	4.0%	0	0.0%
lymphocyte cell decrease	1	4.0%	0	0.0%
macular rash	1	4.0%	0	0.0%
macular-papular rash abdomen	1	4.0%	0	0.0%
memory impairement	1	4.0%	0	0.0%
mouth sores	1	4.0%	0	0.0%
mucositis oral mouth sores	1	4.0%	0	0.0%
mucositis oral- ulcer on tongue	1	4.0%	0	0.0%
mucositis oral/ mouth sores	1	4.0%	0	0.0%
muscle cramp intermittent	1	4.0%	0	0.0%
muscle cramping intermittent	1	4.0%	0	0.0%
muscle weakness	1	4.0%	0	0.0%
muscle weakness upper limb	1	4.0%	0	0.0%
myalgia	1	4.0%	0	0.0%
nail change	1	4.0%	0	0.0%
nail infection	1	4.0%	0	0.0%
nail lifting	1	4.0%	0	0.0%
nasal congestion	1	4.0%	0	0.0%
nausea intermittent	1	4.0%	0	0.0%
neuralgia	1	4.0%	0	0.0%
neuralgia (bilateral leg nerve pain)	1	4.0%	0	0.0%
neuralgia (feet)	1	4.0%	0	0.0%
neuropathy	1	4.0%	0	0.0%
neurosensory retinal detachmen	1	4.0%	0	0.0%
new palpable lesion to the left elbow	1	4.0%	0	0.0%
oral hemorrhage	1	4.0%	0	0.0%
oral pain	1	4.0%	0	0.0%
oral pain - tongue sensitivity with bump on tongue	1	4.0%	0	0.0%
otitis media	1	4.0%	0	0.0%
pain - secondary to renal calculi	1	4.0%	0	0.0%
pain (feet pain)	1	4.0%	0	0.0%
pain (right tibia)	1	4.0%	0	0.0%
pain in extremities (groin,hip knees)	1	4.0%	0	0.0%
pain in extremity	1	4.0%	0	0.0%
pain in extremity (r arm)	1	4.0%	0	0.0%
pain in extremity left hip	1	4.0%	0	0.0%
pain in extremity right arm	1	4.0%	0	0.0%
pain in extremity: left lower extremity	1	4.0%	1	4.0%
pain in extremity(foot)	1	4.0%	0	0.0%
partial gastric obstruction	1	4.0%	1	4.0%
periorbital edema	1	4.0%	0	0.0%
peripheral neuropathy	1	4.0%	0	0.0%
pharyngitis	1	4.0%	0	0.0%
photosensitivity	1	4.0%	0	0.0%
posterior vitreous detachment	1	4.0%	0	0.0%
presyncope	1	4.0%	0	0.0%
productive cough	1	4.0%	0	0.0%
psychaitric	1	4.0%	0	0.0%
rash	1	4.0%	0	0.0%
rash (bug bites)	1	4.0%	0	0.0%
rash-acneiform	1	4.0%	0	0.0%
rectal hemorrhage	1	4.0%	0	0.0%
red in corner of eye	1	4.0%	0	0.0%
reflux	1	4.0%	0	0.0%
renal calculi	1	4.0%	0	0.0%
renal calculi - left kidney	1	4.0%	0	0.0%
respiratory	1	4.0%	0	0.0%
retinopathy	1	4.0%	0	0.0%
right hip pain	1	4.0%	0	0.0%
right knee	1	4.0%	0	0.0%
right knee pain	1	4.0%	0	0.0%
right lower back pain	1	4.0%	0	0.0%
right tongue papule	1	4.0%	0	0.0%
scalp lesion	1	4.0%	0	0.0%
shingles	1	4.0%	0	0.0%
shortness of breath	1	4.0%	0	0.0%
sinus bradycardia	1	4.0%	0	0.0%
sinus bradycardio	1	4.0%	0	0.0%
sinusitis	1	4.0%	0	0.0%
skin infection	1	4.0%	0	0.0%
small bowel intusssusception	1	4.0%	0	0.0%
subconjunctival hemorrhage	1	4.0%	0	0.0%
sunburn - neck	1	4.0%	0	0.0%
surgical and medical procedure pain	1	4.0%	0	0.0%
taste alteration	1	4.0%	0	0.0%
taste changes	1	4.0%	0	0.0%
thrush	1	4.0%	0	0.0%
toe sensitivity	1	4.0%	0	0.0%
toe/fingernail sensitivity	1	4.0%	0	0.0%
tooth implant loose	1	4.0%	0	0.0%
toothache	1	4.0%	0	0.0%
tremor	1	4.0%	0	0.0%
uri	1	4.0%	0	0.0%
urinary tract pain	1	4.0%	0	0.0%
vaginal infection	1	4.0%	0	0.0%
vision decrease	1	4.0%	0	0.0%
vitamin d deficiency	1	4.0%	0	0.0%
vomiting (rel.to food poisoning)	1	4.0%	0	0.0%
watery eye/eyes	1	4.0%	0	0.0%
white blood cell count decrease	1	4.0%	0	0.0%
white blood cells decrease	1	4.0%	0	0.0%
worsened diarrhea	1	4.0%	0	0.0%
worsened dry eye syndrome, lacrimal ducts bilaterally	1	4.0%	0	0.0%
worsened dry eye/eyes	1	4.0%	0	0.0%
worsened elevated ast	1	4.0%	1	4.0%
worsened fatigue	1	4.0%	0	0.0%
worsened gerd with cough	1	4.0%	0	0.0%
worsened hair thinning	1	4.0%	0	0.0%
worsened muscle cramping - across lower back	1	4.0%	0	0.0%
TOTAL	655	NA%	20	NA%
